# Supplementary material for: Wind-Wave Synergistic Triboelectric Nanogenerator: Performance Evaluation Test and Potential Applications in Offshore Areas
Source: Micromachines (Basel). 2024 Feb 24;15(3):314. doi: 10.3390/mi15030314 (PMC10972333; doi:10.3390/mi15030314)
Supplement: Supplementary file 1 [file micromachines-15-00314-s001.zip]

Archive with 1 entries (1 files):
- micromachines-2862048-supplementary.pdf
